# Supplementary material for: The Impact of a Multi-Pronged Intervention on Students’ Perceptions of School Lunch Quality and Convenience and Self-Reported Fruit and Vegetable Consumption
Source: Int J Environ Res Public Health. 2020 Aug 18;17(16):5987. doi: 10.3390/ijerph17165987 (PMC7460536; doi:10.3390/ijerph17165987)
Supplement: Supplementary file 1 [file ijerph-17-05987-s001.zip]

Archive with 2 entries (2 files):
- Student Survey.pdf
- Survey Question Adaptations.docx
